# Supplementary material for: Determination of modifiable risk factors for length-for-age z-scores among resource-poor Indonesian infants
Source: PLoS One. 2021 Feb 18;16(2):e0247247. doi: 10.1371/journal.pone.0247247 (PMC7891771; doi:10.1371/journal.pone.0247247)
Supplement: S1 Dataset — (XLS) [file pone.0247247.s001.xls]

## Sheet: Sheet1
id	wash_toilet1	wash_diaper1	wash_cook1	wash_feed1	wash_eat1	wash_raw1	wash_trash1	wash_toilet2	wash_diaper2	wash_cook2	wash_feed2	wash_eat2	wash_raw2	wash_trash2	wash_toilet3	wash_diaper3	wash_cook3	wash_feed3	wash_eat3	wash_raw3	wash_trash3	hand1	hand2	hand3	diarrhea1	diarrhea2	diarrhea3	improved_drink	improved_sanitation	haz1	haz2	haz3	wtenergy1	wtprotein1	wtretinol1	wtribo1	wtcalcium1	wtfe1	wtzn1	wtenergy2	wtprotein2	wtretinol2	wtribo2	wtcalcium2	wtfe2	wtzn2	wtenergy3	wtprotein3	wtretinol3
1											1	1				1			1			0	2	2		0	0	1	0	-2.4	-1.48	-1.02								508.877	11.9743	100.33	0.391985	165.283	2.8585	2.12966	462.263	13.878	19.4986
2					1	1			1					1	1		1					2	2	2	0	0	0	1	0	0.18	0.62	-0.09	80.2006	3.00752	60.1505	0.0601505	52.1364	3.29825	0.958397	289.76	5.12207	0	0.32455	8.6951	0.710555	0.75846	429.303	7.18174	35.5012
5	1				1	1					1				1		1					3	1	2	1	0	1	1	1	-2.18	-1.61	-2.04								299.366	8.78943	26.7605	0.105211	113.754	2.00492	1.41254	433.845	18.0309	128.253
9					1						1					1		1				1	1	2	0	0	1	1	0	-3.67	-3.32	-4.17	73.2618	1.92474	27.2676	0.0438948	50.5372	1.60613	0.450964	235.778	6.35231	14.5208	0.124243	70.3051	1.46126	0.965684	612.426	25.0926	944.924
70		1		1				1	1	1	1	1	1	1	1	1	1	1	1			2	7	5	0	0	0	0	1	-1.9	-2.2	-2.39	127.133	3.91545	126.406	0.115649	99.7945	3.49849	1.46419	258.331	6.9792	232.122	0.347305	329.269	5.52828	3.73715	228.553	7.54661	16.5336
75		1			1			1		1	1	1			1	1	1	1	1	1	1	2	4	7	0	0	0	1	1	-1.17	-1.78	-2.13	131.834	3.04085	94.409	0.0707505	97.3333	2.50493	1.21392	305.87	5.63092	52.8833	0.006793	20.3106	3.84318	1.34607	210.678	4.15904	0.343485
78					1			1	1		1					1	1		1	1		1	3	4	0	1	0	1	1	-1.08	-0.32	-0.92	112.617	3.56888	77.2444	0.120915	50.3083	1.61298	0.584903	457.298	12.2971	19.6441	0.14845	213.018	3.0308	1.73006	458.391	10.7146	511.563
82					1			1		1	1	1			1	1	1	1	1	1	1	1	4	7	0	0	0	1	0	-1.52	-1.35	-1.29	146.476	3.17465	14.5048	0.0294547	32.7687	0.633621	0.184701	238.576	4.77481	186.597	0.0100268	85.7339	0.471397	0.109745	641.316	13.0246	7.0578
87		1			1			1	1	1	1	1	1	1		1		1		1		2	7	3	1	0	0	1	0	0.57	-0.72	-0.24	166.298	3.78344	111.408	0.0834732	98.7227	3.18755	1.68589	465.77	21.6288	123.8	0.443839	111.68	3.0649	3.25398	380.056	8.66226	72.2902
88				1	1			1	1	1	1	1		1	1	1	1	1	1	1	1	2	6	7	0	0	0	0	0	-1.84	-1.78	-1.27	158.663	3.762	139.816	0.0966191	132.425	3.07681	1.54285	297.139	8.92096	58.6472	0.60519	100.32	2.09888	1.51546	151.577	1.85013	32.86
90				1	1			1			1	1			1	1	1	1	1	1	1	2	3	7	0	0	0	1	1	-1.32	-1.3	-1.95	98.5394	3.19031	71.1525	0.0859341	55.1934	3.95819	1.42207	252.344	9.34482	112.535	0.190176	136.957	2.09662	2.14462	421.485	10.1231	75.0464
95					1																	1	0	0	1			1	1	-0.54			155.95	3.72514	34.6828	0.0344628	33.2526	3.49571	1.06611
98		1		1					1		1	1				1		1				2	3	2	0	0	0	0	1	0.12	-0.72	-0.43	45.7624	0.887516	0.04	0.00207745	2.87506	0.404182	0.229034	225.598	4.53065	71.6161	0.146132	112.519	2.33073	1.49914	783.901	17.7472	68.4143
102		1		1	1						1	1					1					3	2	1	0	0	0	1	1	-1.64	-1.69	-2.98	158.663	5.01161	87.9023	0.101312	81.6927	5.05804	1.47114	182.422	10.3339	112.145	0.081593	185.444	2.63376	1.0084	459.027	8.27304	9.52724
105				1	1						1				1			1		1		2	1	3	0	0	0	1	0	-0.27	-1.21	-1.61								586.047	22.4347	31.8741	0.991716	134.758	4.41209	3.19809	465.734	11.6401	78.1768
107				1	1					1			1					1	1			2	2	2	0	0	0	1	0	-0.19	-0.89	-0.5	222.961	5.38735	84.347	0.173822	136.045	3.03417	2.05196	191.145	7.6663	85.4052	0.299127	33.2803	1.3359	1.18844	562.613	16.6283	152.138
109				1	1			1	1	1	1	1	1	1	1			1	1			2	7	3	0	0	0	1	1	-2.24	-2.97	-3.37	159.28	3.94335	55.8623	0.080132	49.6926	4.06105	1.41357	261.095	8.67828	142.386	0.101281	121.019	2.20058	1.13016	254.577	8.54027	11.4497
111		1		1	1			1	1	1	1	1										3	5	0	0	0		0	1	0.08	-1		144.5	3.65174	52.1249	0.0767248	102.272	2.84933	0.847683
112															1	1	1					0	0	3			0	1	1	-1.84	-1.07	-2.36	289.107	8.429	123.33	0.12308	135.174	7.77231	2.78204	192.887	5.86971	96.6536	0.0346835	50.7081	0.90497	0.244168	400.405	11.4713	5.18112
119		1	1	1			1	1	1	1	1	1	1	1	1	1	1	1	1	1	1	4	7	7	0	0	0	1	1	-0.01	-0.2	-0.55	149.329	4.691	130.174	0.111997	142.186	4.64337	1.38641	208.37	5.78219	44.865	0.137298	13.6137	0.616502	0.47863	749.003	28.1454	144.641
128	1	1		1	1		1	1	1	1	1				1	1	1	1			1	5	4	5	1	0	0	1	1	-1.06	-1.33	-1.97	83.379	1.62471	13.3052	0.0379038	34.987	0.889205	0.810947	377.413	8.41973	28.5899	0.224862	70.5322	1.97338	1.94491	465.319	18.3883	89.1684
129					1																	1	0	0	0			0	1	-0.93			249.207	7.63584	159.156	0.224225	113.444	3.72079	1.45794
154				1	1				1		1	1						1				2	3	1	0	0	0	1	1	-0.75	-0.54	-0.81	200.096	7.63749	152.75	0.130404	185.451	4.22583	2.221								268.465	7.09778	44.6391
159		1			1			1				1										2	2	0	0	1		0	1	-1.64	-3	-0.92	117.718	3.93192	69.5883	0.0695384	61.042	4.17802	1.22548	292.634	9.38495	87.2572	0.118971	105.252	3.35337	2.11083	203.887	6.65529	43.006
168	1			1				1	1		1	1			1	1	1	1	1	1	1	2	4	7	0	1	1	0	1	-0.24	-1.09	-0.34	110.942	3.98416	171.896	0.0804632	69.1792	4.2955	1.25362	237.871	5.12055	0.375	0.032262	30.015	0.50274	1.42947	435.982	10.7654	39.4795
171				1	1																	2	0	0	1			1	1	-1.84			48.2416	1.80906	36.1812	0.0361812	31.3607	1.98394	0.576487
175			1	1				1	1	1	1							1	1	1		2	4	3	0	0	0	1	1	-2.04	-2.36	-1.89	239.174	8.22545	194.251	0.17938	245.628	5.55985	3.33878	342.018	8.83363	28.7983	0.157803	149.627	2.88581	1.81003	206.684	3.95172	13.6574
176				1	1				1	1			1		1	1	1	1	1	1	1	2	3	7	0	0	0	0	0	-0.84	-1.31	-0.46	86.2658	2.68997	42.9094	0.0401594	83.9936	1.629	1.03897	398.567	16.8706	652.124	0.590893	226.573	6.05752	2.05678	399.882	14.2837	45.9401
177		1		1	1			1	1							1		1	1		1	3	2	4	0	0	0	1	1	-1.67	-2.25	-2.49	119.724	2.6593	79.8167	0.1334	45.6953	4.582	2.3171	167.892	5.57012	182.17	0.143211	150.547	4.11994	1.56909	363.157	10.2311	55.333
180		1		1	1				1		1					1				1		3	2	2	0	0	0	1	1	-1.08	-1.45	-0.91	72.365	1.6765	57.7306	0.06205	59.3447	1.28066	0.76184	346.286	12.4317	56.5219	0.138832	110.589	3.11124	1.60283	140.123	3.70779	8.32008
181										1						1	1					0	1	2	0	0	0	0	1	-1.75	-1.77	-1.45	158.003	5.0566	84.8421	0.0847521	74.8436	5.30424	1.56188	227.999	4.6097	42.1573	0.0668351	64.8474	1.27238	0.979273	344.78	9.81953	24.8728
182	1			1	1			1	1		1	1			1				1			3	4	2	0	0	0	0	0	-0.91	-0.16	-0.9	192.198	6.62781	126.486	0.258986	119.729	5.17348	1.447								304.683	10.6526	46.4978
185		1		1	1				1			1			1	1	1	1	1	1	1	3	2	7	0	0	0	1	1	-0.76	-0.19	0.47	88.7184	3.04259	67.4068	0.0729499	46.2715	2.44944	0.783278	310.165	11.7397	102.569	0.135034	117.115	2.09213	1.88857	335.873	8.95476	35.4733
186				1	1					1	1	1			1	1	1	1	1		1	2	3	6	1	0	0	0	1	-0.75	-1.83	-0.92	144.91	4.5243	69.8737	0.0700582	82.4803	3.9001	1.11015	102.782	3.02621	43.4749	0.0428601	66.9343	1.34722	0.95797	531.126	19.4561	35.8141
187		1		1	1																	3	0	0	0			0	1	-0.86			123.569	4.48809	84.3318	0.0843018	93.3724	2.03316	1.06941
191					1																	1	0	0	0			0	0	-1.9			141.498	5.59493	111.899	0.0887977	171.56	4.00321	2.49852
195				1					1	1					1	1	1	1	1	1	1	1	2	7	0	1	0	1	1	-0.98	-2.46	-2.84	142.948	2.63819	221.582	0.0685057	38.6879	2.3805	0.978186	335.352	11.2703	135.544	0.36781	109.405	2.14927	1.82496	493.419	24.0508	36.4764
208	1		1	1				1		1	1	1			1	1	1	1	1	1	1	3	4	7	0	0	0	0	1	-0.15	-0.85	-0.76								392.987	12.051	10.854	0.161992	55.5065	1.3055	2.31957	835.841	25.153	11.7562
214			1	1	1		1	1	1	1	1	1	1	1								4	7	0	0	0		0	1	-1.65	-1.89		195.22	7.32074	146.415	0.146415	231.516	4.62671	3.32362	224.689	6.1222	159.466	0.121694	205.228	5.64348	1.74256
218	1	1	1	1	1																	5	0	0	0			1	1	-0.86			182.497	6.45765	121.913	0.121873	106.25	6.97471	2.03584
220				1				1	1	1	1	1			1	1	1	1	1	1	1	1	5	7	0	0	0	0	0	-1.43	-0.64	-0.67	129.986	5.12834	82.4469	0.104427	99.4303	3.16301	1.32385	555.233	11.041	35.5363	0.535295	121.844	2.77616	2.25301	270.822	8.74996	85.9364
224		1		1																		2	0	0	0			1	1	-1.05			140.698	6.88912	289.373	0.0861524	93.4722	3.59131	1.27531
226									1	1			1		1	1	1	1	1	1	1	0	3	7		0	0			-0.32	-0.96	0.07	178.034	5.09073	180.056	0.12415	147.084	3.7943	1.85987	260.983	8.18539	415.39	0.268681	102.6	3.97895	1.3767	562.105	17.1258	81.3731
231			1					1	1	1	1	1	1	1	1	1	1	1	1	1	1	1	7	7	0	0	0	1	1	-0.99	-2.04	-1.74	51.1378	0.901801	59.2549	0.0183436	12.737	0.631032	0.214781	274.326	9.40349	31.8121	0.30228	106.014	2.22375	1.15937	569.777	22.4789	139.805
236		1		1	1						1	1						1		1	1	3	2	3	0	0	0	1	1	-1.57	-2.28	-3.14	40.3704	0.871411	139.063	0.134679	19.3383	0.499403	0.178132	204.878	3.92251	159.933	0.036343	32.141	0.962716	0.652091	557.565	18.2418	15.8028
237				1						1	1	1			1	1	1	1	1	1	1	1	3	7	0	0	0	0	1	-0.45	-0.59	-0.72	89.0718	3.00044	59.8274	0.0606089	94.3649	1.91284	1.34477	370.603	12.8604	604.673	0.416913	141.747	4.03963	1.45667	248.883	9.98119	90.1942
238	1	1			1																	3	0	0	1			1	1	-1.33			77.5176	2.90691	58.1382	0.0581382	50.3923	3.18791	0.926335
251		1		1	1			1	1	1	1	1		1	1	1	1	1	1			3	6	5	0	0	0	1	0	-1.98	-0.97	-1.02	123.056	3.63775	76.153	0.105003	62.1495	4.39462	1.54791	461.252	21.4928	1258	0.967034	131.311	6.52736	1.73342	448.866	13.4122	4.45007
258															1	1	1	1	1	1	1	0	0	7			1			-1.17	-0.95	-1.15	219.284	6.80887	113.638	0.128358	185.171	4.67866	2.2632	198.192	6.33923	61.3344	0.05611	52.5586	1.02372	0.216943	545.056	4.68292	2.9484
261					1				1	1								1				1	2	1	0	0	0	1	1	-0.49	-0.81	-0.83	182.506	4.97071	75.7222	0.108472	67.9696	4.77851	1.44331	266.521	7.43125	6.33745	0.0670603	52.9775	1.54834	0.754284	737.375	12.4479	1.23563
262				1	1																	2	0	0	0			1	1	-3			121.232	4.7785	52.1642	0.0764463	112.361	3.25209	0.976273
264		1																				1	0	0	0			1	1	-1.75			372.913	7.11475	116.087	0.158031	134.361	7.91231	2.00184
267					1			1	1	1	1	1	1	1		1						1	7	1	1	0	0	1	0	-0.63	-0.6	-1.73	207.353	6.81211	108.578	0.123878	229.145	3.58107	2.50012	399.528	13.6918	533.489	0.463145	127.954	3.54138	1.74316	545.042	28.8297	1462.34
269			1	1	1					1		1		1			1	1		1		3	3	3	1	0	0	0	0	-0.08	-0.03	-0.37	136.19	4.53217	156.378	0.0964835	112.931	3.80646	1.53107	121.656	2.59449	3.91101	0.0202032	12.279	0.38107	0.166997	398.049	10.3035	7.51148
271			1	1	1																	3	0	0	0			1	1	-1.9			197.915	5.68303	85.7965	0.307737	137.113	5.16342	9.48859
272				1				1	1	1	1	1		1					1	1	1	1	6	3	0	0	0	1	1	-2.13	-1.38	-2.08	95.819	6.94311	85.0596	0.0771035	126.183	1.93381	0.531834	317.704	6.07055	3.60285	0.139878	144.096	2.12465	3.04504	375.627	12.1399	495.507
275					1																	1	0	0	0			1	1	-2.49			150.816	2.93732	68.7375	0.168	99.2557	2.49834	1.56452	200.698	5.1637	48.375	0.14095	79.6173	2.9495	5.14703
276				1							1						1	1	1			1	1	3	0	0	1	0	1	-0.75	-0.56	-1.13	123.233	4.21099	90.1888	0.102199	94.1279	4.30136	1.87228	796.446	22.2744	304.04	0.441315	82.5817	2.87849	2.27696	295.401	7.43227	9.1011
279		1			1																	2	0	0	1			1	1	-1.98			119.217	3.36113	62.3739	0.578306	70.2163	1.73696	0.937237
282				1	1	1		1			1	1						1	1			3	3	2	0	0	0	1	0	-2.75	-2.42	-2.98	148.41	2.92407	4.9348	0.00333207	30.358	0.086634	0.0366528	197.682	2.94861	12.6858	0.0268138	22.5055	0.530671	0.383316	261.83	5.26396	0.48774
290	1	1				1		1						1	1							3	2	1	1	1	0	1	1	-0.14	-1.62	-1.19	184.872	5.48228	79.3656	0.0643542	207.404	2.95306	1.77632	427.039	18.1103	24.6409	0.406021	74.3183	3.10217	2.40825	584.66	18.0519	25.2682
292											1											0	1	0		0				-0.57	-0.92
293		1			1		1															3	0	0	0			0	1	-1.1			66.488	2.4933	83.11	0.049866	61.2515	1.48412	0.446575
297			1	1						1	1	1			1	1	1	1	1	1	1	2	3	7	0	1	0	0	1	-1.48	-2.95	-1.88	116.522	4.36958	87.3915	0.0873915	123.571	3.23686	1.84536	221.499	4.0509	35.2385	0.0410885	43.957	2.17292	0.900976	461.814	21.3178	218.87
298	1		1	1				1	1	1	1					1		1	1			3	4	3	1	0	0	1	1	-0.51	-1.61	-2.38	158.433	4.20347	108.221	0.0888251	95.3531	3.9325	1.67088	243.865	6.47316	115.743	0.297956	124.06	4.12549	2.30423	394.463	15.1054	69.434
300	1							1		1	1				1	1	1	1	1	1	1	1	3	7	1	0	0	1	1	-0.68	-0.27	-0.92	268.74	3.63992	101.693	0.0978241	115.888	3.4057	1.68044	261.95	4.25695	32.1279	0.0455	42.5738	0.6202	0.482	247.003	9.28844	29.1048
311				1						1												1	1	0	0	1		0	0	0.48	-0.97		241.295	4.46422	204.204	0.0991843	154.372	3.22347	1.64698	354.587	21.2513	64.5632	0.617411	119.273	4.77067	1.99872
312				1	1					1	1											2	2	0	0	0		1	1	-0.86	-1.03		194.014	5.98529	124.24	0.164367	139.382	5.6994	2.64279	229.134	3.88507	24.1949	0.0618691	53.9315	1.78183	0.787662	341.211	22.1578	151.871
317	1	1		1				1	1		1					1	1	1				3	3	3	0	0	0	1	0	-1.26	-1.27	-1.26	201.61	6.69412	154.894	0.156702	144.441	6.40984	1.76756	289.838	11.7481	42.7454	0.266379	174.124	3.99932	2.9796	522.158	17.3031	98.6787
325		1						1	1	1	1				1	1	1	1	1	1	1	1	4	7	0	0	0	0	1	-0.63	-0.67	-0.61	185.024	5.13615	68.242	0.0709362	65.1746	4.77514	1.51671	476.165	14.5909	19.7406	0.270059	195.311	3.43467	2.70791	349.324	11.0413	67.7241
328					1			1	1		1	1		1			1	1	1	1		1	5	4	0	0	0	1	1	-1.04	-1.36	-1.5	152.939	5.73523	114.705	0.114705	135.029	5.19189	2.16619	238.136	4.18594	55.6429	0.0640579	84.7537	2.69489	1.20416	557.655	19.5604	26.9366
330			1	1	1				1	1	1	1	1		1	1	1	1	1	1	1	3	5	7	0	1	0	1	1	-1.68	-2.22	-3	145.747	3.4925	44.0575	0.04525	42.4703	3.25513	0.98425	497.887	19.57	17.0891	0.538275	213.438	4.38014	2.13225
332	1			1	1		1		1		1				1	1	1	1	1	1	1	4	2	7	0	0	0	1	1	0.48	-0.99	-0.78	135.425	2.88047	65.6184	0.127407	77.4411	2.34297	0.938722	175.415	5.43002	80.1084	0.0767791	33.4779	2.09958	1.50047	469.109	23.8676	207.088
335	1				1			1	1		1	1	1	1	1	1	1	1	1		1	2	6	6	0	0	0	0	1	-0.52	-0.28	-1.56	92.8934	2.41034	75.1693	0.110541	73.7094	2.0715	0.590155	237.071	6.75432	60.33	0.0770105	128.059	0.876921	1.3112	508.865	13.0955	65.841
338			1		1			1	1	1	1	1		1	1	1	1	1	1	1	1	2	6	7	0	0	0			-1.01	-2.09	-2.78	81.4288	3.05358	61.0716	0.0610716	96.5685	1.92986	1.38633	257.427	6.34345	10.4612	0.11315	145.984	2.02584	0.408571	247.87	3.44451	9.3858
343	1				1			1	1						1			1				2	2	2	1	0	0	1	0	-1.41	-1.27	-1.49	57.0646	1.87941	39.7512	0.0427855	32.1364	1.96915	0.643613	222.739	3.85987	76.0549	0.092981	109.177	1.89038	1.90084	492.777	16.3664	250.944
349	1	1	1	1				1		1			1	1				1				4	4	1	0	1	0	0	1	-0.6	-1.03	-0.84	49.0678	1.88003	37.6007	0.0344015	58.7106	1.25288	0.847776	269.977	6.26759	345.504	0.354726	131.272	1.76749	11.9002	374.358	13.8965	65.6779
351	1				1				1		1						1					2	2	1	1	0	0	1	1	0.1	0.04	-0.77	157.416	5.90311	118.062	0.118062	146.931	5.02347	2.30352	338.767	10.6445	36.1464	0.096699	156.723	2.65965	1.30547	364.252	12.0391	46.481
355			1	1	1			1	1	1	1	1	1		1	1	1	1	1	1	1	3	6	7	0	0	0	0	1	-0.56	0.37	-1.27	64.5556	2.42084	48.4167	0.0484167	41.966	2.65485	0.771439	119.521	2.44306	69.582	0.015051	38.2769	0.373083	0.264076	389.103	16.8331	97.9725
372				1	1			1	1	1	1	1	1	1	1	1	1	1	1	1	1	2	7	7	0	0	1	1	0	-2.15	-2.18	-2.23	113.988	2.91142	61.4535	0.0652035	52.9094	2.98185	0.834469	336.701	14.9004	47.7184	0.217164	124.491	2.73611	1.84667	344.993	12.8314	85.3112
385					1			1	1	1	1	1	1	1		1	1	1	1			1	7	4	0	0	0	1	1	-0.86	-0.07	-1.11	183.292	3.38834	62.7768	0.0641268	55.1828	3.46896	1.00724	196.536	7.14863	49.7307	0.632813	139.264	11.0138	2.09712	369.09	15.286	20.7843
392				1	1			1	1		1	1	1	1				1				2	6	1	0	0	0	0	1	-0.38	-1.9	-1.98	124.952	3.12381	124.952	0.0937142	148.586	2.58759	0.97099	407.387	9.64967	42.7481	0.228515	140.975	4.42831	1.42803	418.068	20.6249	85.7102
400			1	1	1			1	1				1		1	1	1	1	1	1	1	3	3	7	0	0	0	0	1	-0.7	-1.29	-1.42	107.708	2.60618	58.508	0.0978872	53.1713	2.76656	1.09244	319.336	9.05183	43.0395	0.482719	33.606	1.41091	1.52075	417.146	20.671	120.957
402				1	1			1	1	1	1	1	1	1								2	7	0	0	0		1	0	-2.03	-1.25		134.703	4.58224	142.436	0.0921849	129.951	2.47851	0.621008	183.688	5.33571	109.177	0.167554	87.4143	4.5617	1.35996
405		1			1			1	1	1	1	1	1	1	1	1	1	1	1	1	1	2	7	7	0	0	0	1	1	-2.08	-3.18	-2.06	125.638	3.76304	79.6028	0.0887028	103.479	2.16185	1.21678	213.779	4.30792	22.0003	0.0298135	49.4619	0.2574	0.128998	278.783	9.36032	78.9033
419			1					1					1		1	1	1	1	1	1	1	1	2	7	0	0	0	0	1	-2.44	-1.44	-1.92	89.0422	3.33908	66.7816	0.0667817	57.8841	3.66186	1.06405	213.124	4.68754	52.335	0.100493	78.258	1.31005	0.742464	292.961	8.51738	39.1157
421			1	1	1				1			1										3	2	0	0	0		0	1	-2.01	-1.81		142.4	5.15065	105.768	0.111311	89.2463	5.82085	1.79337
424				1	1		1	1	1	1	1	1	1	1				1	1		1	3	7	3	0	0	1	1	1	-2.42	-2.31	-2.89	46.0036	1.72513	34.5027	0.0345027	29.9058	1.8919	0.549743	115.283	2.42905	7.16059	0.0048195	36.2367	0.174222	0.313608	273.52	12.6546	11.781
430	1						1	1	1		1				1	1						2	3	2	0	0	0	0	1	-0.25	-0.34	-0.89	55.6562	2.08711	69.5703	0.0417421	52.1777	1.21748	0.313066	217.587	6.63721	33.6271	0.417542	33.1932	2.861	1.1474	509.286	20.0321	15.0711
445			1	1	1																	3	0	0	0			0	1	-0.2			100.487	2.66873	81.2548	0.0883259	109.824	1.82329	0.597445
447				1	1						1	1			1	1	1	1	1	1	1	2	2	7	0	0	0	0	1	0.95	-0.08	0.47	33.0272	0.7336	22.0184	0.0368	12.6056	1.264	0.6392	281.962	7.79459	265.455	0.135819	58.4597	3.55185	1.55527	219.293	6.31126	78.6526
454	1		1	1				1	1	1	1	1	1	1								3	7	0	0	0		1	1	-0.65	-1.16		78.8562	2.02998	48.3539	0.0625997	63.4764	1.30311	0.817232	516.33	8.36178	75.7516	0.144108	181.792	3.21291	1.76035
468		1		1	1			1	1	1	1	1	1	1	1	1	1	1	1	1	1	3	7	7	0	0	0	1	1	-0.66	-1.76	-0.52	179.047	5.2785	220.77	0.11357	116.479	4.77219	1.66131	261.682	8.13779	83.4319	0.076968	116.607	1.43074	1.0012	304.092	8.7086	74.4578
472				1	1			1	1		1	1				1						2	4	1	0	1	0	1	1	-1	-0.96	-0.21	182.947	6.51291	126.728	0.135418	119.897	5.14329	1.59866	377.667	12.1764	77.1996	0.183983	87.2473	2.00339	2.08456	432.796	10.7978	218.984
474		1			1		1		1	1						1	1	1				3	2	3	0	0	0	0	1	-0.94	-0.57	-0.65	114.627	2.76348	136.539	0.0872796	61.959	2.57586	0.520285	274.972	6.50561	241.834	0.200464	192.208	5.28633	2.23737	322.08	13.5087	45.7139
475				1							1							1				1	1	1	0	0	0	0	0	-2.85	-2.3	-3.51	338.135	3.1855	4.32	0.0891	107.064	0.4707	0.27195	245.969	2.01159	1.958	0.01005	64.0614	0.36878	0.22407	533.301	13.3261	31.3763
476	1	1	1		1		1								1	1	1	1	1	1	1	5	0	7	0		0	0	1	-0.56	-0.63	-1.3	177.438	5.25716	69.3602	2.59851	58.4316	2.43945	1.31942	242.409	6.12608	71.7411	0.183504	93.2312	1.53248	1.23324	465.962	14.0041	612.053
482		1			1							1			1	1	1	1	1			2	1	5	1	1	0	1	1	-0.47	-0.62	-0.8	89.7892	2.9884	82.2933	0.0817641	66.5021	3.00762	1.07007	263.399	7.61672	25.902	0.11924	140.141	3.7799	0.807071	623.454	16.4207	66.3172
492		1	1	1				1	1	1	1	1	1	1	1		1	1	1	1	1	3	7	6	0	0	1	0	1	-0.45	0.84	0.7	102.673	3.60899	67.6548	0.0676298	59.0035	3.89086	1.13632	176.866	3.60567	30.9381	0.0914875	64.6964	1.67371	0.799574	463.15	11.8625	42.7931
494		1		1					1		1							1				2	2	1	0	0	1	1	1	-0.97	-0.94	-0.92	20.227	0.68967	15.2384	0.0152384	8.36634	0.203288	0.0461422	306.545	7.79431	84.4977	0.08983	211.978	0.676136	0.846006	392.278	7.68084	53.448
497		1			1			1	1	1	1	1	1	1			1	1	1			2	7	3	0	0	0	1	1	-0.65	-0.58	-1.59	133.28	3.77655	82.0534	0.12049	59.0709	5.16563	1.97919	177.395	4.08012	151.176	0.0848566	42.1513	1.13685	0.521039	304.45	9.24299	81.6596
498		1						1	1	1	1	1		1	1			1	1	1		1	6	4	0	0	0	1	1	-2.63	-2.51	-2.34	167.079	5.87272	106.534	0.0916346	164.18	4.7583	2.07391	264.963	14.1601	65.0339	0.22816	212.532	4.25742	1.94267	400.957	19.0267	74.7296
501	1			1				1	1	1	1	1	1	1	1	1	1	1	1	1	1	2	7	7	0	0	0	0	0	-0.6	-0.55	-0.94	205.345	7.41094	142.759	0.142759	242.099	4.51118	3.24063	400.049	15.9743	25.5958	0.294725	135.501	3.31926	1.85894	335.858	12.7294	36.6784
502								1		1	1	1			1		1					0	4	2		0	0			1.73	1.74	1.81	201.318	6.97042	214.147	0.128488	189.127	3.86322	1.24634	107.855	2.92253	80.4128	0.00841944	57.9758	0.247833	0.0738676	166.493	2.75187	16.8895
504				1	1			1	1	1	1	1		1	1	1	1	1	1			2	6	5	0	0	0	0	1	-0.84	-1.01	-0.35	112.819	3.73936	94.4408	0.0846139	93.5848	3.24438	1.47545	166.89	4.86322	76.9613	0.0775624	92.8721	3.78081	1.36181	343.681	11.0709	163.201
506	1		1	1	1			1	1		1	1	1	1	1	1		1	1	1	1	4	6	6	0	0	0	1	1	-0.12	-0.25	-0.04	179.986	4.27992	74.6583	0.121983	120.697	1.76308	1.15307	286.688	9.76803	22.7698	0.131334	108.907	2.48013	1.58412	499.465	14.9099	279.553
507		1		1	1				1		1	1					1	1	1			3	3	3	0	0	0	0	1	0.07	-0.98	-0.13	155.696	3.91693	106.298	0.189959	106.793	3.67857	1.40586	371.715	12.7234	47.3104	0.346224	161.353	3.04866	1.96265	370.981	21.6673	218.489
510	1	1		1				1	1	1					1	1	1	1	1	1	1	3	3	7	0	0	0	0	1	-1.28	-0.9	-1.24	153.674	4.65499	169.989	0.110846	117.099	3.86354	1.20148	158.697	4.56314	2.85674	0.1061	39.5638	1.05347	0.778247	350.729	15.7574	57.3484
515	1	1		1					1		1					1	1	1				3	2	3	1	0	0	1	1	-1.54	-1.16	-1.7	66.0305	1.16982	69.5279	0.0168185	11.158	0.765157	0.249529	251.018	9.52568	143.62	0.583704	89.2302	2.3294	1.29009	300.714	7.21104	108.189
521	1			1				1			1	1			1		1	1	1		1	2	3	5	1	0	0	1	1	-1.89	-2.69	-2.72	51.7458	1.52706	22.4034	0.0242934	52.8192	0.717889	0.521418	343.28	7.2334	143.51	0.0310024	70.1992	0.474006	0.73865	585.223	15.7267	876.878
525				1				1		1						1		1	1			1	2	3	0	0	0	0	1	-0.29	-1.17	-1.23	81.0166	2.52492	79.8036	0.0648985	73.3525	1.31357	0.359809	318.135	6.44305	222.683	0.325156	220.98	3.05733	1.38732	249.043	7.25149	35.9186
526			1	1					1	1	1	1	1		1	1	1	1	1	1	1	2	5	7	0	0	0	0	0	-1.19	-1.97	-1.79	260.403	6.03092	228.943	0.199631	289.78	4.69829	1.47322	285.279	7.41773	65.918	0.0888349	196.215	2.39382	2.07267	565.398	13.6795	37.6317
531								1	1	1	1	1	1	1	1	1	1	1	1	1	1	0	7	7		0	0			-1.81	-3.12	-2.92	121.846	2.97322	90.3265	0.084913	92.3472	2.4666	1.10442	475.805	6.53692	24.1871	0.0810136	97.6172	2.5683	1.35007	729.183	6.38659	31.5324
534	1			1	1					1	1				1	1	1	1	1	1	1	3	2	7	0	0	0	1	1	-1.37	-0.97	-0.5								377.223	9.74508	138.625	0.691614	242.873	3.66577	4.76706	625.629	21.9142	29.7903
535	1	1		1			1		1		1	1				1			1			4	3	2	0	0	0	0	1	0.94	-0.18	-0.55	376.093	13.0378	126.846	0.206171	175.306	8.22952	3.46752	394.403	4.9143	0	0.192164	87.9609	1.26633	1.22674	446.775	11.8974	10.2144
539	1			1				1	1	1	1	1	1	1	1	1	1	1	1	1	1	2	7	7	1	0	1	1	1	-1.15	-1.31	-1.43								315.664	10.3857	52.4884	0.223645	117.793	2.42674	1.01967	365.467	14.4577	109.565
540		1			1			1	1		1	1		1	1	1	1	1	1	1	1	2	5	7	0	0	1	0	0	-0.92	-0.96	-0.42								177.449	8.26374	513.375	0.30993	53.8201	2.3054	0.956599	360.599	16.9501	89.0442
544	1	1		1	1			1		1			1						1			4	3	1	0	1	1	0	1	-0.01	-0.39	-0.85	102.67	3.32618	59.0551	0.077241	87.6905	1.43514	0.828834	336.976	6.1717	27.1711	0.089091	107.532	2.45535	0.828946	843.917	25.5957	136.061
548				1	1						1	1						1	1			2	2	2	1	1		1	1	-1.79	-2.55	-2.87	123.168	4.29511	80.5692	0.0640007	118.376	3.09565	1.74064	536.456	32.6502	91.0645	0.093511	193.62	4.47719	2.17869	386.446	11.5529	59.6462
553			1	1							1		1		1	1	1	1	1	1	1	2	2	7	0	0	0	1	1	-1.57	-1.96	-2.21	116.038	3.60811	76.9298	0.0903974	81.7217	3.7569	1.44367	367.524	6.26397	41.7959	0.0608265	38.6056	1.24213	1.29304	522.279	21.9656	87.1306
555		1		1				1	1	1	1	1			1	1	1	1	1	1	1	2	5	7	0	0	0	1	1	-1.87	-1.6	-2.07	128.347	3.34386	65.8575	0.084607	59.4285	0.966842	0.491245	360.244	10.9438	53.6709	0.278851	135.413	2.82443	1.84819	465.711	13.0476	112.36
557				1	1					1	1						1	1	1			2	2	3	0	0	0	1	1	-1.37	-0.61	0.08	58.144	1.21667	12.3854	0.0238906	10.562	0.88329	0.566937	404.73	15.6215	28.4476	0.211444	105.949	3.4967	2.03496	260.428	10.5942	73.0512
558	1				1			1				1			1	1	1	1	1	1	1	2	2	7	0	0	0		1	1.07	0.05	-0.32	29.097	0.580682	23.0805	0.0056335	10.8212	0.402238	0.13803	441.905	18.6059	124.667	0.368485	71.3608	2.36291	1.85128	508.261	18.6939	29.7356
559		1		1			1		1			1		1								3	3	0	0	0	0	0	1	-0.48	-0.98	-1.13	140.585	4.64627	93.3507	0.361271	107.06	4.30139	2.20737	468.732	23.0862	10.8928	0.132278	152.724	4.58503	3.22853	379.425	12.3729	93.8186
569			1		1													1	1	1		2	0	3	0		0		1	-0.93	-2.76	-2.48	117.826	2.94566	117.826	0.0883698	102.703	2.40233	1.50279	518.432	29.3666	32.1027	0.242584	88.2518	4.7922	3.01387	428.202	15.5294	43.5471
573											1	1			1	1	1	1	1	1	1	0	2	7	0	0	1	0	0	-2.67	-2.32	-2.63	67.7608	2.54103	50.8206	0.0508206	44.0496	2.78666	0.809742	283.656	19.9133	38.6341	0.067922	178.497	1.33364	0.65376	263.998	10.451	205.499
575				1				1	1	1	1	1	1	1	1	1	1	1	1	1	1	1	7	7	1	1	0	1	1	-0.12	-0.67	-0.62	455.882	8.9915	37.7424	0.101398	41.7473	1.48435	0.422878	165.106	4.25432	31.1586	0.408546	41.9467	1.227	0.537342	463.143	15.8469	29.1747
576	1	1			1																	3	0	0	0			1	0	-0.17			70.681	1.28639	0	0	77.1059	0	0
577		1		1	1				1	1	1				1	1	1	1	1	1	1	3	3	7	1	0	0	1	1	-2.54	-2.86	-2.8	198.425	5.40354	160.71	0.151284	142.832	3.28352	0.854413	395.5	11.4267	71.6692	0.320998	167.637	3.48661	2.7046	442.863	14.8672	211.922
581		1		1	1			1	1	1	1	1					1	1	1			3	5	3	1	0	0	0	1	-0.32	-0.23	-0.63	48.9316	1.83493	36.6987	0.0366987	31.8092	2.01231	0.584733								371.216	11.7216	7.3989
584								1	1	1	1	1	1	1	1	1			1			0	7	3		0	0			-0.97	-1.2	-2.04	84.996	3.18735	63.747	0.063747	55.2538	3.49546	1.0157	503.735	18.1563	59.1885	0.668419	87.4403	3.17656	3.18973	685.367	22.4674	99.4175
591		1	1	1	1					1							1	1	1	1		4	1	4	1	0	0	1	1	0.71	0.95	0.17	159.497	4.5879	82.165	0.129388	75.9284	4.84978	1.47673	231.61	4.35824	26.3489	0.0179538	109.202	0.298552	0.0958122	482.888	17.1098	88.6088
592			1							1					1	1	1	1	1	1	1	1	1	7	0	0	0	1	1	0.11	0.91	-0.52	142.182	4.38248	101.462	0.129254	75.762	5.67003	2.15882	321.272	7.40617	121.03	0.082786	89.4571	1.69034	1.37974	277.625	12.4141	18.1779
596				1	1					1	1				1	1	1	1	1	1	1	2	2	7	0	1	0		1	-1.12	-2.41	-1.54	143.387	4.74585	115.102	0.122577	115.586	4.52875	2.09814	210.527	6.11547	137.2	0.121744	229.352	2.50855	1.60757	457.542	25.4542	132.178
598		1	1	1	1											1	1	1	1	1	1	4	0	6	0		1	0	1	0.14	-0.87	-1.05	103.562	2.91408	72.3875	0.114594	50.3409	4.51446	1.81684	400.218	7.82968	52.7617	0.168797	145.128	2.14133	1.5794	443.777	10.8649	45.8453
601				1	1			1				1			1	1	1	1	1	1	1	2	2	7	0	0	0	1	0	-1.19	-1.85	-1.68	102.411	3.8404	76.8081	0.0768081	121.452	2.42714	1.74354	343.356	11.6562	303.675	0.194255	253.825	5.60829	1.89407	346.457	10.4145	34.4366
606					1					1	1				1			1	1	1		1	2	4	0	0	0		1	-0.67	-1.31	-0.78	188.525	5.54647	100.317	0.132757	98.1044	3.20275	2.18162	237.193	9.20198	124.289	0.194058	116.097	3.61885	1.16457	501.909	23.2228	141.028
607									1	1				1					1			0	3	1	0	0	0	1	1	-0.2	-0.12	-0.66	108.831	3.26207	77.159	0.101138	56.368	4.3228	1.69721	415.232	15.1932	96.4355	0.254142	129.591	3.0184	2.24662	291.953	10.0646	55.6298
615				1	1			1	1	1	1	1	1	1			1	1				2	7	2	0	0	0	1	1	0.02	-0.2	-1.32	74.694	2.80102	56.0205	0.0560205	48.5567	3.07179	0.892593	408.276	7.54563	51.8271	0.374743	87.054	2.60874	1.57187	449.695	7.67174	3.2403
617			1					1							1	1	1	1	1	1	1	1	1	7	1	0	0	1	1	-1.49	-1.7	-2.43	125.064	2.59529	23.8158	0.0593035	44.2748	1.50877	0.813356	319.848	10.6247	52.6674	0.226396	129.494	1.732	1.09264	491.841	13.8621	420.526
618	1	1		1	1																	4	0	0	1			1	1	-0.91			93.4084	2.07015	60.513	0.136593	62.0896	1.9728	0.880205
619									1	1					1	1	1	1	1	1	1	0	2	7		0	0			-1.75	-1.98	-3.27	78.4429	1.74237	52.2959	0.0874037	29.9396	3.00213	1.51816	451.43	12.9888	8.79882	0.176877	143.028	2.9139	2.94415	220.713	5.31885	79.63
625		1						1	1	1	1	1	1	1	1	1		1	1			1	7	4	0	0	0	0	1	-2.09	-2.47	-3.05	185.714	6.43354	118.716	0.118661	103.697	6.90807	2.01991	425.854	17.648	8.9735	0.475345	118.508	3.89215	2.43376	516.302	11.8106	25.7868
632			1	1	1				1			1			1	1	1	1	1	1	1	3	2	7	0	0	0	1	1	0.7	1.15	1.47	98.1041	2.69939	32.5984	0.500971	67.0291	1.47901	0.995317	180.892	7.92973	116.746	0.225778	89.2118	2.42812	0.833584	267.89	6.08369	127.765
637	1							1	1	1	1	1	1	1	1		1	1				1	7	3	0	0	0	0	1	-2.55	-1.87	-1.83	103.673	2.19178	59.7817	0.0922024	37.7654	2.48603	1.0387	266.095	7.67808	115.609	0.138174	81.2575	2.18837	1.8154	252.459	7.09133	212.312
639				1	1					1	1	1						1	1			2	3	2	0	0	0	1	1	-1.89	-2.53	-0.97	163.08	4.38437	73.2537	0.0932433	76.2075	4.47615	1.67276	151.71	5.23438	77.343	0.0356212	44.0773	0.98221	0.46871	471.897	9.65475	24.7695
641					1			1				1										1	2	0	0	0		0	0	-0.15	-0.88		119.834	5.1784	6.95605	0.0287157	70.378	0.93995	0.260163	196.553	6.75841	29.8639	0.0640055	89.1975	1.41901	1.27931
642				1	1			1	1	1	1	1	1	1		1	1	1				2	7	3	0	0	0	1	1	-0.49	-0.94	-0.48	139.733	4.74469	84.5649	0.085531	146.845	2.86382	1.94182	173.438	2.14909	11.9325	0.52715	10.3816	0.743913	0.281813	420.968	7.12459	9.80367
645			1							1	1				1	1	1	1	1	1	1	1	2	7	0	0	0	0	1	-0.38	-0.54	0.3	64.3434	3.11851	1.6585	0.0400885	67.6805	1.13578	0.218683	244.978	4.71332	92.2141	0.0869005	84.9296	1.08698	1.57561	734.822	17.1674	119.546
646			1	1	1			1	1	1	1	1	1	1	1	1	1	1	1	1	1	3	7	7	0	0	0	1	1	-1.45	-1.48	-1.05	120.301	3.73927	60.2254	0.0602255	107.626	2.91901	1.07124	216.698	4.14383	91.8603	0.020807	127.749	0.64041	0.526659	294.735	5.56443	3.81093
648	1			1							1	1	1							1		2	3	1	0	0	0	1	1	-0.54	-0.6	-1.37	87.666	3.06831	70.1328	0.0701328	38.3539	0.920493	0.197248	387.252	13.6261	219.462	0.297922	229.024	3.83625	2.5537	222.219	4.92329	9.12825
649		1		1	1			1		1	1				1			1	1			3	3	3	0	0	0	1		-0.58	-0.91	-1.85	109.516	5.68002	88.4438	0.10198	102.142	1.26473	0.936042	292.314	9.29767	69.0551	0.372268	132.628	2.37478	6.48865	505.701	15.686	120.099
652	1			1	1																	3	0	0	1			0	1	-1.19			61.9797	1.14289	0	0	1.75829	0.0879145	0.175829
658		1		1				1		1	1	1			1		1	1				2	4	3	0	0	0	0	1	-1.57	-1.37	-1.51	100.644	2.4141	85.644	0.064233	91.0301	1.83492	1.09838	498.016	17.4546	23.2476	0.676421	110.995	3.33812	3.02552	257.506	8.29466	89.6888
660					1			1	1	1	1	1	1	1	1	1	1	1	1	1	1	1	7	7	1	0	0	1	1	-0.86	-0.67	-0.97	99.2579	1.95875	3.36922	0.00227496	18.4701	0.0591491	0.0250246	332.904	6.96228	31.9048	0.148076	27.271	2.46416	0.79729	329.087	22.4129	55.9604
663				1	1			1	1	1				1	1	1	1	1	1	1	1	2	4	7	0	0	0	0	1	-0.41	-1.82	-1.54	100.964	3.36919	65.5742	0.0790838	58.7524	3.57831	1.05822	118.735	4.11963	181.199	0.149356	139.107	2.6612	1.51297	490.627	23.2253	1223.37
664					1			1			1				1	1	1	1	1	1	1	1	2	7	0	0	0	1	1	-1.17	-1.57	-0.03	32.9006	1.23377	41.1258	0.0246755	30.8443	0.719701	0.187533	217.551	5.79739	26.4449	0.129009	146.914	1.8775	1.06758	301.151	7.98022	82.9999
665				1	1					1	1	1			1	1	1	1	1	1	1	2	3	7	0	0	0	1	0	-1.08	-1.67	-0.47	61.476	1.4349	46.476	0.034857	56.8824	0.995748	0.596055	105.529	2.43864	206.649	0.059178	18.0566	0.604178	0.214808	375.203	11.1149	69.4274
669		1	1	1	1	1					1				1			1				5	1	2	0	1	1	1	1	-2.31	-2.4	-2.59	88.4676	2.81262	63.5987	0.0783801	64.6497	3.02358	1.45328	182.501	7.50605	4.40586	0.0544245	113.992	1.79787	1.29188	367.618	15.8084	21.6186
675			1	1	1			1	1	1	1	1	1	1	1	1	1	1	1	1	1	3	7	7	1		0	1		-2.42	-2.4	-2.61	176.748	6.346	97.2806	0.162447	118.138	4.32533	1.84588	262.861	15.7959	20.1598	0.061147	115.104	7.25019	1.07769	268.261	10.4429	8.23416
679	1	1		1	1			1	1	1	1	1	1	1	1	1	1	1	1	1	1	4	7	7	0	0	0	1	1	-1.49	-1.56	-0.42	118.383	4.43938	88.7876	0.0887876	76.9581	4.86852	1.41468	398.48	13.7048	53.0991	0.218935	113.75	2.00537	2.80722	284.887	8.0192	9.90703
684		1	1		1			1	1	1	1	1			1	1	1	1	1	1	1	3	5	7	0	0	0		1	-0.86	-2.19	-1.89	68.2902	2.56088	51.2177	0.0512177	49.752	2.63419	0.866816	365.583	12.74	9.0182	0.148384	98.429	1.48255	2.37144	393.416	18.7502	77.2252
691			1	1	1			1	1	1	1	1	1	1		1	1	1	1		1	3	7	5	1	0	0	0	1	-2.42	-1.79	-1.41	100.39	2.94439	43.4178	0.0434178	83.9964	3.02674	0.69179	544.008	7.08589	52.2956	0.0844987	316.08	2.3948	1.36169	360.501	6.65239	26.4656
693	1			1	1			1	1		1											3	3	0	0	0		1	1	-1.14	-1.31		219.316	4.18396	55.1302	0.353813	140.259	1.55183	12.2004	330.518	12.668	6.57234	0.357801	183.929	3.07706	7.93772
701		1		1	1						1		1	1	1	1	1	1	1	1	1	3	3	7	0	0	0	1	0	-1.02	-1.31	-1.13	103.624	2.02451	55.696	0.0402885	20.1877	0.891291	0.462	284.705	14.4877	8.68434	0.0887205	80.0156	3.16134	1.61223	434.14	12.8607	31.589
705				1	1																	2	0	0	0			1	0	-3.52			131.329	4.18902	69.903	0.069903	102.18	3.83301	1.11379
708				1	1			1	1	1	1	1	1	1	1	1	1	1	1	1	1	2	7	7	1	0	0	0	1	-0.52	-0.62	0.01	187.381	2.3013	7.74	0.17745	24.405	0.69645	0.3162	647.78	18.3917	5.19707	2.94856	257.975	4.34207	3.82906	341.478	6.21818	48.829
711					1																	1	0	0	1			1	0	0.94			184.504	4.4119	94.7818	0.247623	189.34	3.02526	1.81386
714		1		1	1																	3	0	0	0			1	1	-0.64			198.098	6.70494	120.524	0.120449	140.695	6.0812	2.44086
720				1	1			1	1	1	1	1	1	1	1	1	1	1	1	1	1	2	7	7	0	0	0	1	1	-0.29	-1.14	-1.27	113.012	2.09701	165.511	0.116036	60.9069	2.18466	0.700092	267.845	8.671	49.6512	0.157298	50.6289	1.5246	1.76053	335.52	8.02011	41.6952
725				1	1						1				1			1	1	1		2	1	4	0	0	0	1	1	-2.55	-2.48	-2.47	94.6872	3.12425	51.3291	0.078477	79.3242	1.3402	0.464073	304.775	12.5844	16.0828	0.41201	158.641	2.87509	2.07856	714.281	21.5836	66.773
738			1	1				1	1	1	1	1	1	1				1		1	1	2	7	3	0	0	0	0	0	-2.01	-2.82	-3.37	110.805	3.71337	71.2629	0.0911794	113.841	2.82523	1.87876	172.303	3.25341	50.3509	0.120676	34.3134	0.881526	0.333368	164.79	2.46294	30.6735
754		1		1	1		1	1	1		1	1	1	1	1	1	1	1	1		1	4	6	6	0	0	0	0	1	1.35	-0.49	0.03	162.747	4.73809	72.8098	0.0766597	63.2574	4.09895	1.41879	196.187	5.14748	62.0945	0.107015	70.9056	3.01516	1.14535	525.148	17.985	596.357
758	1				1			1	1		1	1	1	1	1	1			1	1	1	2	6	5	0	0	0	1	1	-0.41	-1.1	-2.31	88.4102	3.2088	68.4392	0.0684393	48.4108	2.33026	0.642972	128.462	2.44689	14.2975	0.076852	20.9672	0.72623	0.335113	585.043	17.0552	90.0264
774		1		1	1					1					1	1	1	1	1	1	1	3	1	7	0	0	0	0	1	-0.08	-0.94	-0.44	151.873	5.94196	118.839	0.118839	90.0865	3.2235	0.857623	276.318	11.1485	501.152	0.397897	41.9865	2.47611	1.47152	652.32	22.6302	478.589
781		1		1	1			1	1	1	1	1		1	1	1	1	1	1	1	1	3	6	7	0	0	0	1	1	1.68	1.99	0.77	155.666	9.11585	1013.12	0.591659	61.6005	5.3672	0.975516	202.32	6.83098	41.3076	0.08705	28.1628	0.774675	0.898475	454.858	13.051	13.5024
782				1				1	1	1	1	1	1	1	1	1	1	1	1	1	1	1	7	7	0	0	0	1	1	-0.35	-0.37	-1.28	141.393	4.77483	17.4496	0.0647145	17.6987	0.773676	0.667387	262.609	10.1953	68.1037	0.143388	129.124	2.24296	1.64199	475.387	28.4087	221.981
783	1				1			1	1	1	1	1	1	1	1	1	1	1				2	7	4	0	0	0	0	1	1.56	0.55	-0.15	161.028	4.70218	94.1432	0.116316	133.271	4.3151	2.20404	383.037	9.74227	3.86722	0.147014	65.7646	1.75654	2.03567	376.56	15.4834	23.0176
784				1	1		1	1	1	1	1	1	1	1			1	1	1			3	7	3	0	0	0	0	1	-0.38	-0.4	0.09	106.52	3.25192	66.0579	0.0880264	53.6632	3.67573	1.25217	214.569	8.22978	77.5872	0.11889	113.148	2.5755	1.23058	220.125	4.98714	127.219
785			1																			1	0	0	0			0	1	-1.46			119.094	3.69273	84.1853	0.0785146	81.827	3.44466	1.2474
786				1							1	1						1	1			1	2	2	0	0	0	1	1	-0.88	-1.72	-2.43	158.145	3.63612	122.62	0.0994086	110.322	2.94302	1.67039	223.019	6.43881	26.8164	0.056	25.3991	0.917355	0.79881	487.724	16.7173	127.081
795				1													1	1				1	0	2	0		0	1	1	-2.64	-2.92	-2.54	162.865	3.91445	147.283	0.115507	144.36	3.18262	1.74395	169.365	2.69749	1.66163	0.0363025	9.50839	0.244798	0.223593	256.242	4.13725	7.37275
798	1				1			1			1	1			1	1	1	1	1	1	1	2	3	7	0	0	1	1	1	-0.21	-0.94	-2.04	206.49	5.32456	61.1245	0.0956426	130.63	3.87317	1.87327	441.388	9.62281	259.757	0.157253	79.82	2.58232	2.34216	526.55	16.3893	53.4162
799				1	1			1	1	1	1				1	1	1	1	1	1	1	2	4	7	0	0	0	1	1	-1.56	-2.63	-2.54	169.237	4.08689	152.016	0.157009	141.337	3.5104	1.90186	255.601	6.50798	227.151	0.196427	230.342	4.91541	2.5837	630.894	14.5559	131.503
800					1																	1	0	0	0			1	1	-0.9										155.166	4.61136	69.8372	0.0713372	144.836	3.18409	1.32477
803		1					1							1								2	1	0	0	0	0	1	1	-2.33	-0.99	-1.68								343.863	12.2712	48.9332	0.189383	105.278	2.05724	1.94031	302.05	10.7335	16.8142
804					1					1	1	1						1	1			1	3	2	1	0	0	1	0	-4.41	-1.91	-1.59								355.867	6.23725	72.651	0.185666	130.641	2.4768	1.71258	354.962	7.07065	60.1782
805				1				1	1	1	1	1	1	1	1	1	1	1	1	1	1	1	7	7	0	0	0	1	1	-1.19	-0.77	-1.39	164.338	5.55737	99.7316	0.0997316	156.488	4.30344	1.92841	161.821	5.64305	47.8704	0.195817	129.009	4.74079	1.14244	237.164	9.80886	115.029
809				1						1		1			1	1	1	1	1	1	1	1	2	7	1	0	0	1	1	-2.58	-2.18	-1.83	87.3249	2.05316	4.63252	0.00681903	18.4564	1.17303	0.346621	428.237	12.6741	46.7013	0.47174	140.6	4.59701	2.16286	442.602	15.2836	61.674
810				1	1						1	1			1			1	1			2	2	3	0	0	0	1	0	-1.21	-1.49	-1.14	110.664	2.7666	110.664	0.082998	112.83	2.29628	1.2173	412.177	16.3759	152.683	0.236374	207.483	4.80004	3.88855	305.373	11.8458	151.496
811	1			1	1			1		1	1	1			1			1	1			3	4	3	0	0	0	1	1	-0.06	-0.22	-0.14	83.7172	2.7534	47.7879	0.0477879	82.0329	2.00922	0.939417	206.299	6.54222	184.94	0.120675	139.798	3.56042	1.22751	238.799	8.91407	318.183
813				1	1																	2	0	0	1			0	1	-1.31			296.266	4.49187	238.865	0.254547	82.9406	1.70611	1.02402
814			1	1	1			1	1	1	1	1	1	1	1	1	1	1	1	1	1	3	7	7	0	0	0	1	1	-0.62	-0.9	-0.78	92.2174	3.6887	73.7739	0.0737739	51.8723	0.968283	0.207489								586.495	26.6077	83.372
815				1					1	1	1	1		1								1	5	0	0	0		1	1	-1.91	-1.82		173.194	5.74797	156.109	0.128756	178.651	2.80397	1.77312	276.957	8.5502	287.465	0.195448	186.651	4.96922	1.70952
816					1			1	1		1	1			1	1	1	1	1	1	1	1	4	7	0	0	0	1	1	-2.06	-2.46	-2.74	162.281	5.54908	106.66	0.127292	113.757	5.86269	2.16982	699.723	20.0748	19.1725	3.68301	286.391	5.5273	4.31585	610.145	27.3497	42.7716
817					1						1	1		1				1	1			1	3	2	0	0	0	1	1	-0.1	-0.7	-0.19	128.23	2.47924	20.2759	0.0338877	14.3829	1.30272	0.866107	557.748	21.1605	74.0669	2.04565	161.076	4.05882	2.95953	491.642	14.3233	147.236
818			1		1			1	1	1	1	1	1	1			1	1	1			2	7	3	0	0	0	1	1	-0.64	-0.89	0.16	82.0874	2.79426	47.8901	0.0611322	66.0567	2.61183	1.08924	351.679	15.2794	31.3512	0.0864905	151.005	1.55498	1.58917	349.709	10.6481	41.977
820		1						1	1		1		1	1		1	1		1	1		1	5	4	0	0	0	1	1	-1.09	-0.79	-1.56	165.932	5.24157	119.103	0.147819	90.6476	6.64088	2.45792	442.569	12.0436	98.1892	0.16646	103.168	3.03751	1.69625	328.76	9.81047	39.7696
821				1				1		1	1	1	1	1	1	1	1	1	1	1	1	1	6	7	0	0	1	0		-1	-0.84	-1.54	170.595	5.02378	199.278	0.106796	75.9396	5.00399	1.49452	297.951	9.06458	389.012	0.500702	49.4714	2.76277	1.60786	374.273	8.07999	23.0326
822				1	1				1		1				1	1	1	1	1		1	2	2	6	0	0	1	0	1	-0.82	-0.94	-1.15	174.647	5.78686	95.7523	0.0957173	108.748	2.08179	0.351455	226.629	5.41953	83.9412	0.433756	165.551	3.18174	1.32075	523.332	12.3987	1.4773
823	1			1	1																	3	0	0	0			1	0	-2.18			162.31	6.08663	202.888	0.121733	175.322	3.15805	0.880882
825				1											1		1	1				1	0	3	0		0	1	1	-0.6	-1.4	-1.43	147.28	3.41	42.9919	0.0402299	46.2871	1.6568	0.724399	260.423	7.23629	31.593	0.0525383	64.5237	1.79871	0.84854	237.505	7.72149	90.0674
827		1	1	1	1				1	1	1			1	1			1	1			4	4	3	0	0	0	0	1	-0.54	-1.44	-0.88	61.9368	2.32263	46.4526	0.0464526	54.9334	2.07011	0.879082								262.063	8.73426	59.4772
828		1			1			1	1	1	1	1	1	1	1			1	1		1	2	7	4	0	1	0	0	1	-1.58	-2.05	-1.86	116.436	4.10276	75.3145	0.0933323	71.4803	4.33077	1.28646	516.127	9.53316	2.0493	0.553792	141.042	2.83423	2.7652	264.417	5.58029	42.0557
829						1	1									1						2	0	1	0	0	0	0	1	-1.91	0.18	-1.24	136.126	3.33983	128.557	0.110365	128.569	3.25156	1.55924	168.875	3.81387	108.995	0.0816561	126.302	3.12309	1.23705	301.89	9.31132	15.8816
830				1				1			1	1				1		1			1	1	3	3	0	0	0	0	1	-0.3	0.83	0.54	115.856	3.55862	79.666	0.100783	62.5736	4.61692	1.72375	263.685	8.80109	10.4446	0.0970789	72.4527	1.61217	1.17393	296.178	9.36284	71.5662
831					1						1	1			1	1	1	1	1	1	1	1	2	7	1	0	0	0	1	-1.25	-1.24	-1.01	81.26	2.81383	56.1011	0.0492563	68.8456	2.52903	1.07774	248.758	7.23088	42.0238	0.167715	110.942	2.34564	4.52454	436.911	12.4178	32.6059
833				1						1	1		1					1	1			1	3	2	0	0	1	1	1	-1.19	-0.98	-1.14	116.124	4.54011	63.3606	0.0700172	112.672	3.30007	1.17151	390.944	18.0677	674.038	0.766587	165.587	4.98241	1.79542	272.382	8.73954	91.0786
834						1		1	1	1	1	1		1				1	1			1	6	2	1	0	0	1	0	-1.04	-0.7	-0.82	426.378	13.5711	135.903	0.633723	253.167	6.73497	12.4253	250.033	7.9069	62.2331	0.394442	73.3964	2.12463	0.91195	887.361	46.2797	172.538
843				1							1							1	1			1	1	2	0	0	0	1	1	-1.45	-0.9	-1.73	138.303	4.44846	88.3362	0.116191	92.3351	4.89935	1.99008	419.305	11.5286	17.1107	0.243186	81.2278	2.58276	1.51929	287.76	10.9329	57.2818
844											1							1	1			0	1	2	0	1	0	1	1	-0.84	-0.99	-0.5	105.548	3.22449	155.643	0.0771089	93.5197	1.90008	1.35003	395.287	17.0286	103.466	0.228194	172.97	3.57133	2.7549	753.597	13.7024	72.4357
846	1			1	1																	3	0	0	0			1	1	-1.52			161.48	6.05551	121.11	0.12111	104.974	6.64087	1.92969
851		1					1	1	1	1	1			1		1						2	5	1	0	0	0	1	1	0.03	0.34	-0.15	84.0048	3.00991	62.2391	0.0663454	68.2216	2.90579	1.22403	147.154	4.40853	67.2406	0.0672406	154.871	2.58587	1.39208	112.797	2.54068	7.77095
853			1								1	1						1				1	2	1	0	1	0	1	1	-1	-0.81	-0.75	102.653	3.84947	76.9894	0.0769894	85.2549	3.61925	1.40213	183.278	6.0133	76.2795	0.102356	108.772	2.27388	1.71499	475.052	18.4553	45.2423
855			1						1		1	1			1			1	1			1	3	3	0	0	1	0	1	-0.63	-0.52	-0.4	147.455	6.79536	293.703	0.172438	66.1257	3.07527	0.726343	110.374	5.07004	272.2	0.15009	38.6878	1.95777	0.432531	398.111	12.909	97.1155
859			1																			1	0	0	0			1	1	-0.95			189.155	5.85344	119.038	0.14116	94.1848	6.97449	2.44593
870							1															1	0	0	0		0	0	1	-0.97	-1.58	-1.33	196.503	5.08813	76.6005	0.106978	95.9845	3.26656	1.45462	249.372	7.12203	25.377	0.141436	87.9788	2.13493	1.42685	366.43	13.2875	62.1817
874	1			1	1				1		1				1	1	1	1	1	1	1	3	2	7	0	0	0	1	1	-2.47	-2.22	-2.25	139.186	3.58057	63.3282	0.0556398	130.499	2.42431	0.857312	489.222	10.4499	1.51597	0.19744	181.503	2.2768	2.27072	344.404	7.95947	109.415
875	1	1			1	1	1	1	1		1	1				1		1	1		1	5	4	4	0	0	0	0	0	0.71	0.94	0.8	94.9289	2.62362	54.7639	0.0824367	43.2325	3.1343	1.15794	218.359	6.52407	105.479	0.115671	107.923	6.5817	2.0231	340.752	16.9193	9.12602
876					1										1	1	1	1	1	1	1	1	0	7	0	0	0	1	1	-2.73	-1.69	-1.86	107	3.53	102.5	0.0615	120.787	1.88395	0.3895	359.795	9.33863	7.15422	0.199672	114.106	1.57157	2.03266	404.183	18.5484	129.732
877	1	1	1	1	1		1	1			1	1							1			6	3	1	0	0	0	0	0	0.45	0.87	0.3	413.026	5.3917	10.7904	0.13313	109.533	1.0861	1.0949	296.985	7.22458	4.81046	0.076932	78.5651	1.28303	1.62963	454.977	8.70576	6.74451
878		1		1	1											1	1	1	1			3	0	4	0		0	1	1	-1.2	-1.13	-1.15	184.952	7.99516	57.6259	0.128254	115.321	3.53832	1.79701	261.777	8.33278	36.0168	0.122348	143.454	3.68234	2.46528	211.036	4.71873	26.5157
880	1	1	1	1	1	1	1	1	1	1	1	1	1	1	1			1	1			7	7	3	0	0	0	0	1	-0.42	-1.21	-1.24	138.133	4.35974	71.8098	0.0717248	91.5858	3.63929	1.6088	257.12	8.71219	90.4708	0.200588	169.013	4.52039	2.77753	567.599	15.9129	29.6205
900				1							1							1				1	1	1	1	0	1	1	1	-1.22	-1.05	-1.44	217.238	5.62558	172.156	0.140067	198.66	4.29903	2.28783	248.532	5.23569	5.12665	0.0261116	56.0066	0.551132	0.368438	307.197	10.3302	6.20748
901				1						1	1											1	2	0	0	0		0	1	-0.57	1.17		125.775	3.6095	53.5583	0.057	52.0903	3.60113	1.0863	337.139	8.96348	60.5763	0.174536	121.752	2.38998	0.864501
[truncated: 50 more columns]
